# Supplementary material for: A Broadband Photodetector Based on Non-Layered MnS/WSe2 Type-I Heterojunctions with Ultrahigh Photoresponsivity and Fast Photoresponse
Source: Materials (Basel). 2024 Mar 30;17(7):1590. doi: 10.3390/ma17071590 (PMC11012445; doi:10.3390/ma17071590)
Supplement: Supplementary file 1 [file materials-17-01590-s001.zip]

Archive with 1 entries (1 files):
- materials-2902016-supplementary.pdf
